# Supplementary material for: What Does That Head Tilt Mean? Brain Lateralization and Sex Differences in the Processing of Familiar Human Speech by Domestic Dogs
Source: Animals (Basel). 2025 Oct 31;15(21):3179. doi: 10.3390/ani15213179 (PMC12609352; doi:10.3390/ani15213179)
Supplement: Supplementary file 1 [file animals-15-03179-s001.zip]

Archive with 3 entries (3 files):
- Table S3_Tilt Counts and Occurrences.csv
- Table S1_Volume and Pitch.csv
- Table S2_Dog Categorical Data.csv
