# Supplementary material for: What Does That Head Tilt Mean? Brain Lateralization and Sex Differences in the Processing of Familiar Human Speech by Domestic Dogs
Source: Animals (Basel). 2025 Oct 31;15(21):3179. doi: 10.3390/ani15213179 (PMC12609352; doi:10.3390/ani15213179)
Supplement: Supplementary file 1 [file animals-15-03179-s001.zip › Table S3_Tilt Counts and Occurrences.csv]

Subject	Trial	Head Tilt L	Head Tilt R	Total Tilt	Bi-Tllt-L	Bi-Tilt-R	Bi-Total	Performed Tilt	L	R
1	1	0	0	0	0	0	0
1	2	0	0	0	0	0	0
1	3	0	0	0	0	0	0
1	4	0	0	0	0	0	0	0	0	0
2	1	0	0	0	0	0	0
2	2	0	0	0	0	0	0
2	3	0	0	0	0	0	0
2	4	0	0	0	0	0	0	0	0	0
3	1	0	0	0	0	0	0
3	2	0	0	0	0	0	0
3	3	0	0	0	0	0	0
3	4	0	0	0	0	0	0	0	0	0
4	1	0	0	0	0	0	0
4	2	0	0	0	0	0	0
4	3	0	0	0	0	0	0
4	4	0	4	4	0	1	1	1	0	1
5	1	0	0	0	0	0	0
5	2	0	0	0	0	0	0
5	3	0	0	0	0	0	0
5	4	0	2	2	0	1	1	1	0	1
6	1	0	0	0	0	0	0
6	2	0	0	0	0	0	0
6	3	0	0	0	0	0	0
6	4	0	1	1	0	1	1	1	0	1
7	1	0	0	0	0	0	0
7	2	0	0	0	0	0	0
7	3	0	0	0	0	0	0
7	4	0	0	0	0	0	0	0	0	0
8	1	0	0	0	0	0	0
8	2	0	0	0	0	0	0
8	3	0	0	0	0	0	0
8	4	0	0	0	0	0	0	0	0	0
9	1	0	0	0	0	0	0
9	2	0	0	0	0	0	0
9	3	0	0	0	0	0	0
9	4	0	0	0	0	0	0	0	0	0
10	1	0	0	0	0	0	0
10	2	0	0	0	0	0	0
10	3	0	0	0	0	0	0
10	4	1	5	6	1	1	1	1	0	1
11	1	0	0	0	0	0	0
11	2	0	0	0	0	0	0
11	3	0	0	0	0	0	0
11	4	1	0	1	1	0	1	1	1	0
12	1	0	0	0	0	0	0
12	2	0	0	0	0	0	0
12	3	0	0	0	0	0	0
12	4	2	0	2	1	0	1	1	1	0
13	1	0	0	0	0	0	0
13	2	0	0	0	0	0	0
13	3	0	0	0	0	0	0
13	4	0	0	0	0	0	0	0	0	0
14	1	0	0	0	0	0	0
14	2	0	0	0	0	0	0
14	3	0	0	0	0	0	0
14	4	1	0	1	1	0	1	1	1	0
15	1	0	0	0	0	0	0
15	2	0	0	0	0	0	0
15	3	0	0	0	0	0	0
15	4	0	0	0	0	0	0	0	0	0
16	1	0	0	0	0	0	0
16	2	0	0	0	0	0	0
16	3	0	0	0	0	0	0
16	4	1	0	1	1	0	1	1	1	0
17	1	0	0	0	0	0	0
17	2	0	0	0	0	0	0
17	3	0	0	0	0	0	0
17	4	0	0	0	0	0	0	0	0	0
18	1	0	0	0	0	0	0
18	2	0	0	0	0	0	0
18	3	0	0	0	0	0	0
18	4	0	0	0	0	0	0	0	0	0
19	1	0	0	0	0	0	0
19	2	0	0	0	0	0	0
19	3	0	0	0	0	0	0
19	4	0	0	0	0	0	0	0	0	0
20	1	0	0	0	0	0	0
20	2	0	0	0	0	0	0
20	3	0	0	0	0	0	0
20	4	0	0	0	0	0	0	0	0	0
21	1	0	0	0	0	0	0
21	2	0	0	0	0	0	0
21	3	0	0	0	0	0	0
21	4	1	2	3	1	1	1	1	0	1
22	1	0	0	0	0	0	0
22	2	0	0	0	0	0	0
22	3	0	0	0	0	0	0
22	4	0	0	0	0	0	0	0	0	0
23	1	0	0	0	0	0	0
23	2	0	0	0	0	0	0
23	3	0	0	0	0	0	0
23	4	0	0	0	0	0	0	0	0	0
24	1	0	0	0	0	0	0
24	2	0	0	0	0	0	0
24	3	0	0	0	0	0	0
24	4	0	3	3	0	1	1	1	0	1
25	1	0	0	0	0	0	0
25	2	0	0	0	0	0	0
25	3	0	0	0	0	0	0
25	4	0	0	0	0	0	0	0	0	0
26	1	0	0	0	0	0	0
26	2	0	0	0	0	0	0
26	3	0	0	0	0	0	0
26	4	0	0	0	0	0	0	0	0	0
27	1	0	0	0	0	0	0
27	2	0	0	0	0	0	0
27	3	0	0	0	0	0	0
27	4	3	3	6	1	1	1	1	0	0
28	1	0	0	0	0	0	0
28	2	0	0	0	0	0	0
28	3	0	0	0	0	0	0
28	4	2	1	3	1	1	1	1	1	0
29	1	0	0	0	0	0	0
29	2	0	0	0	0	0	0
29	3	0	0	0	0	0	0
29	4	0	0	0	0	0	0	0	0	0
30	1	0	0	0	0	0	0
30	2	0	0	0	0	0	0
30	3	0	0	0	0	0	0
30	4	0	3	3	0	1	1	1	0	1
31	1	0	0	0	0	0	0
31	2	0	0	0	0	0	0
31	3	0	0	0	0	0	0
31	4	0	0	0	0	0	0	0	0	0
32	1	0	0	0	0	0	0
32	2	0	0	0	0	0	0
32	3	0	0	0	0	0	0
32	4	0	1	1	0	1	1	1	0	1
33	1	0	0	0	0	0	0
33	2	0	0	0	0	0	0
33	3	2	4	6	1	1	1
33	4	0	5	5	0	1	1	1	0	1
34	1	0	0	0	0	0	0
34	2	0	0	0	0	0	0
34	3	0	3	3	0	1	1
34	4	3	7	10	1	1	1	1	0	1
35	1	0	0	0	0	0	0
35	2	0	0	0	0	0	0
35	3	0	0	0	0	0	0
35	4	0	0	0	0	0	0	0	0	0
36	1	0	0	0	0	0	0
36	2	0	0	0	0	0	0
36	3	0	0	0	0	0	0
36	4	1	0	1	1	0	1	1	1	0
37	1	0	0	0	0	0	0
37	2	0	0	0	0	0	0
37	3	0	0	0	0	0	0
37	4	0	0	0	0	0	0	0	0	0
38	1	0	0	0	0	0	0
38	2	0	0	0	0	0	0
38	3	0	0	0	0	0	0
38	4	0	0	0	0	0	0	0	0	0
39	1	0	0	0	0	0	0
39	2	0	0	0	0	0	0
39	3	0	0	0	0	0	0
39	4	0	2	2	0	1	1	1	0	1
40	1	0	0	0	0	0	0
40	2	0	0	0	0	0	0
40	3	0	0	0	0	0	0
40	4	2	3	5	1	1	1	1	0	1
41	1	0	0	0	0	0	0
41	2	0	0	0	0	0	0
41	3	0	4	4	0	1	1
41	4	1	4	5	1	1	1	1	0	1
42	1	0	0	0	0	0	0
42	2	0	0	0	0	0	0
42	3	0	0	0	0	0	0
42	4	1	0	1	1	0	1	1	1	0
43	1	0	0	0	0	0	0
43	2	0	0	0	0	0	0
43	3	0	0	0	0	0	0
43	4	0	0	0	0	0	0	0	0	0
44	1	0	0	0	0	0	0
44	2	0	0	0	0	0	0
44	3	0	0	0	0	0	0
44	4	0	0	0	0	0	0	0	0	0
45	1	0	0	0	0	0	0
45	2	0	0	0	0	0	0
45	3	0	0	0	0	0	0
45	4	0	0	0	0	0	0	0	0	0
46	1	0	0	0	0	0	0
46	2	0	0	0	0	0	0
46	3	0	0	0	0	0	0
46	4	0	0	0	0	0	0	0	0	0
47	1	0	0	0	0	0	0
47	2	0	0	0	0	0	0
47	3	0	0	0	0	0	0
47	4	0	0	0	0	0	0	0	0	0
48	1	0	0	0	0	0	0
48	2	0	0	0	0	0	0
48	3	0	0	0	0	0	0
48	4	0	0	0	0	0	0	0	0	0
49	1	0	0	0	0	0	0
49	2	0	0	0	0	0	0
49	3	0	0	0	0	0	0
49	4	0	0	0	0	0	0	0	0	0
50	1	0	0	0	0	0	0
50	2	0	0	0	0	0	0
50	3	0	0	0	0	0	0
50	4	0	0	0	0	0	0	0	0	0
51	1	0	0	0	0	0	0
51	2	0	0	0	0	0	0
51	3	0	0	0	0	0	0
51	4	5	0	5	1	0	1	1	1	0
52	1	0	0	0	0	0	0
52	2	0	1	1	0	1	1
52	3	0	0	0	0	0	0
52	4	0	0	0	0	0	0	1	0	1
53	1	0	0	0	0	0	0
53	2	0	0	0	0	0	0
53	3	0	0	0	0	0	0
53	4	0	0	0	0	0	0	0	0	0
54	1	0	0	0	0	0	0
54	2	0	0	0	0	0	0
54	3	0	0	0	0	0	0
54	4	0	1	1	0	1	1	1	0	1
55	1	0	0	0	0	0	0
55	2	0	0	0	0	0	0
55	3	0	0	0	0	0	0
55	4	0	0	0	0	0	0	0	0	0
56	1	0	0	0	0	0	0
56	2	0	0	0	0	0	0
56	3	0	0	0	0	0	0
56	4	0	0	0	0	0	0	0	0	0
57	1	0	0	0	0	0	0
57	2	0	0	0	0	0	0
57	3	0	0	0	0	0	0
57	4	0	0	0	0	0	0	0	0	0
58	1	0	0	0	0	0	0
58	2	0	0	0	0	0	0
58	3	0	0	0	0	0	0
58	4	0	0	0	0	0	0	0	0	0
59	1	0	0	0	0	0	0
59	2	0	0	0	0	0	0
59	3	0	0	0	0	0	0
59	4	0	0	0	0	0	0	0	0	0
60	1	0	0	0	0	0	0
60	2	0	0	0	0	0	0
60	3	0	0	0	0	0	0
60	4	0	0	0	0	0	0	0	0	0
61	1	0	0	0	0	0	0
61	2	0	0	0	0	0	0
61	3	0	0	0	0	0	0
61	4	0	0	0	0	0	0	0	0	0
62	1	0	0	0	0	0	0
62	2	0	0	0	0	0	0
62	3	0	0	0	0	0	0
62	4	3	1	4	1	1	1	1	1	0
63	1	0	0	0	0	0	0
63	2	0	1	1	0	1	1
63	3	0	0	0	0	0	0
63	4	0	0	0	0	0	0	1	0	1
64	1	0	0	0	0	0	0
64	2	0	0	0	0	0	0
64	3	0	0	0	0	0	0
64	4	0	0	0	0	0	0	0	0	0
65	1	0	0	0	0	0	0
65	2	0	0	0	0	0	0
65	3	0	0	0	0	0	0
65	4	2	0	2	1	0	1	1	1	0
66	1	0	0	0	0	0	0
66	2	0	0	0	0	0	0
66	3	0	0	0	0	0	0
66	4	0	0	0	0	0	0	0	0	0
67	1	0	0	0	0	0	0
67	2	0	0	0	0	0	0
67	3	0	0	0	0	0	0
67	4	0	1	1	0	1	1	1	0	1
68	1	0	0	0	0	0	0
68	2	0	0	0	0	0	0
68	3	0	0	0	0	0	0
68	4	2	0	2	1	0	1	1	1	0
69	1	0	0	0	0	0	0
69	2	0	0	0	0	0	0
69	3	0	0	0	0	0	0
69	4	2	4	6	1	1	1	1	0	1
70	1	0	0	0	0	0	0
70	2	0	0	0	0	0	0
70	3	0	0	0	0	0	0
70	4	0	0	0	0	0	0	0	0	0
71	1	0	0	0	0	0	0
71	2	0	0	0	0	0	0
71	3	0	0	0	0	0	0
71	4	0	0	0	0	0	0	0	0	0
72	1	0	0	0	0	0	0
72	2	0	0	0	0	0	0
72	3	1	0	1	1	0	1
72	4	5	0	5	1	0	1	1	1	0
73	1	0	0	0	0	0	0
73	2	0	0	0	0	0	0
73	3	1	3	4	1	1	1
73	4	2	6	8	1	1	1	1	0	1
75	1	0	0	0	0	0	0
75	2	0	0	0	0	0	0
75	3	0	0	0	0	0	0
75	4	0	0	0	0	0	0	0	0	0
76	1	0	0	0	0	0	0
76	2	0	0	0	0	0	0
76	3	0	0	0	0	0	0
76	4	1	0	1	1	0	1	1	1	0
77	1	0	0	0	0	0	0
77	2	0	0	0	0	0	0
77	3	0	0	0	0	0	0
77	4	0	0	0	0	0	0	0	0	0
78	1	0	0	0	0	0	0
78	2	0	0	0	0	0	0
78	3	0	0	0	0	0	0
78	4	0	0	0	0	0	0	0	0	0
79	1	0	0	0	0	0	0
79	2	0	0	0	0	0	0
79	3	0	0	0	0	0	0
79	4	1	2	3	1	1	1	1	0	1
80	1	0	0	0	0	0	0
80	2	0	0	0	0	0	0
80	3	0	0	0	0	0	0
80	4	0	0	0	0	0	0	0	0	0
81	1	0	0	0	0	0	0
81	2	0	0	0	0	0	0
81	3	0	0	0	0	0	0
81	4	0	0	0	0	0	0	0	0	0
82	1	0	0	0	0	0	0
82	2	0	0	0	0	0	0
82	3	0	0	0	0	0	0
82	4	0	0	0	0	0	0	0	0	0
83	1	0	0	0	0	0	0
83	2	0	0	0	0	0	0
83	3	0	0	0	0	0	0
83	4	1	2	3	1	1	1	1	0	1
84	1	0	0	0	0	0	0
84	2	0	0	0	0	0	0
84	3	0	0	0	0	0	0
84	4	0	1	1	0	1	1	1	0	1
85	1	0	0	0	0	0	0
85	2	0	0	0	0	0	0
85	3	0	0	0	0	0	0
85	4	0	0	0	0	0	0	0	0	0
86	1	0	0	0	0	0	0
86	2	0	0	0	0	0	0
86	3	0	0	0	0	0	0
86	4	0	0	0	0	0	0	0	0	0
87	1	0	0	0	0	0	0
87	2	0	0	0	0	0	0
87	3	0	0	0	0	0	0
87	4	0	0	0	0	0	0	0	0	0
88	1	0	0	0	0	0	0
88	2	0	0	0	0	0	0
88	3	0	0	0	0	0	0
88	4	0	0	0	0	0	0	0	0	0
89	1	0	0	0	0	0	0
89	2	0	0	0	0	0	0
89	3	0	0	0	0	0	0
89	4	1	0	1	1	0	1	1	1	0
90	1	0	0	0	0	0	0
90	2	0	0	0	0	0	0
90	3	0	0	0	0	0	0
90	4	0	0	0	0	0	0	0	0	0
91	1	0	0	0	0	0	0
91	2	0	0	0	0	0	0
91	3	0	0	0	0	0	0
91	4	0	0	0	0	0	0	0	0	0
92	1	0	0	0	0	0	0
92	2	0	0	0	0	0	0
92	3	0	0	0	0	0	0
92	4	0	1	1	0	1	1	1	0	1
93	1	0	0	0	0	0	0
93	2	0	0	0	0	0	0
93	3	0	0	0	0	0	0
93	4	0	0	0	0	0	0	0	0	0
94	1	0	0	0	0	0	0
94	2	0	0	0	0	0	0
94	3	0	0	0	0	0	0
94	4	0	0	0	0	0	0	0	0	0
95	1	0	2	2	0	1	1
95	2	0	0	0	0	0	0
95	3	0	1	1	0	1	1
95	4	0	0	0	0	0	0	1	0	1
96	1	0	0	0	0	0	0
96	2	0	0	0	0	0	0
96	3	0	0	0	0	0	0
96	4	1	0	1	1	0	1	1	1	0
97	1	0	0	0	0	0	0
97	2	0	0	0	0	0	0
97	3	0	0	0	0	0	0
97	4	0	0	0	0	0	0	0	0	0
98	1	0	0	0	0	0	0
98	2	0	0	0	0	0	0
98	3	0	0	0	0	0	0
98	4	0	0	0	0	0	0	0	0	0
99	1	0	0	0	0	0	0
99	2	0	0	0	0	0	0
99	3	0	0	0	0	0	0
99	4	0	0	0	0	0	0	0	0	0
101	1	0	0	0	0	0	0
101	2	0	0	0	0	0	0
101	3	0	0	0	0	0	0
101	4	0	0	0	0	0	0	0	0	0
103	1	0	0	0	0	0	0
103	2	0	0	0	0	0	0
103	3	0	0	0	0	0	0
103	4	0	2	2	0	1	1	1	0	1
105	1	0	0	0	0	0	0
105	2	0	0	0	0	0	0
105	3	0	0	0	0	0	0
105	4	0	0	0	0	0	0	0	0	0
106	1	0	0	0	0	0	0
106	2	0	0	0	0	0	0
106	3	0	0	0	0	0	0
106	4	0	0	0	0	0	0	0	0	0
107	1	0	0	0	0	0	0
107	2	0	0	0	0	0	0
107	3	0	0	0	0	0	0
107	4	0	0	0	0	0	0	0	0	0
