# Supplementary material for: What Does That Head Tilt Mean? Brain Lateralization and Sex Differences in the Processing of Familiar Human Speech by Domestic Dogs
Source: Animals (Basel). 2025 Oct 31;15(21):3179. doi: 10.3390/ani15213179 (PMC12609352; doi:10.3390/ani15213179)
Supplement: Supplementary file 1 [file animals-15-03179-s001.zip › Table S1_Volume and Pitch.csv]

Dog	Sex	Intact	Breed Group	Origin	Age	Is Rotated	Timestamp	Reason	Rotation Amplitude (rad)	Rotation Amplitude (deg)	Direction	Word Volume	Word Pitch	Norm Volume	Norm Pitch	Min Vol	Max Vol	Min Pitch	Max Pitch
1	F	No	Sporting	Breeder	9	No
2	M	No	Mutt	Rescue	6	No
3	M	No	Working	Rehome	1,5	No
4	F	No	Mutt	Rescue	5,67	Yes	6,1	Activity	0,43	24,64	Right	0,15	752,92	0,42	1,00	0	0,357	65,4	752,92
4	F	No	Mutt	Rescue	5,67	Yes	10,77	Toy	0,23	13,18	Right	0,038	337,3	0,11	0,40	0	0,357	65,4	752,92
4	F	No	Mutt	Rescue	5,67	Yes	14,37	Food	0,11	6,30	Right	0,038	161,1	0,11	0,14	0	0,357	65,4	752,92
4	F	No	Mutt	Rescue	5,67	Yes	18,1	Addressing	0,14	8,02	Right	0,023	339,3	0,06	0,40	0	0,357	65,4	752,92
5	M	No	Working	Rescue	3,4	Yes	10,53	Activity	0,06	3,44	Left	0,019	197,13	0,38	0,24	0,0004	0,05	65,4	622,25
5	M	No	Working	Rescue	3,4	Yes	24,12	Food	0,07	4,01	Left	0,015	544,84	0,29	0,86	0,0004	0,05	65,4	622,25
5	M	No	Working	Rescue	3,4	Yes	29,89	Food	0,03	1,72	Left	0,04	278,8	0,80	0,38	0,0004	0,05	65,4	622,25
5	M	No	Working	Rescue	3,4	Yes	31,67	Food	0,05	2,86	Left	0,037	583,9	0,74	0,93	0,0004	0,05	65,4	622,25
6	M	No	Herding	Rescue	2,5	Yes	6,73	Activity	0,18	10,31	Right	0,08	391,99	0,53	0,86	0	0,15	65,4	445,11
7	M	Yes	Herding	Breeder	0,5	No
8	F	No	Terrier	Rescue	7	No
9	F	No	Terrier	Rescue	4	No
10	M	No	Non-sporting	Breeder	5	Yes	8,23	Activity	0,54	3,093,972,094	Right	0,036	254,2	0,47	0,54	0,0001	0,077	65,4	412,91
10	M	No	Non-sporting	Breeder	5	Yes	10	Food	0,07	4,010,704,566	Right	0,046	310,4	0,60	0,71	0,0001	0,077	65,4	412,91
10	M	No	Non-sporting	Breeder	5	Yes	12,19	Activity	0,47	2,692,901,637	Right	0,077	171,2	1,00	0,30	0,0001	0,077	65,4	412,91
10	M	No	Non-sporting	Breeder	5	Yes	16,97	Addressing	0,16	9,167,324,722	Left	0,037	203,98	0,48	0,40	0,0001	0,077	65,4	412,91
10	M	No	Non-sporting	Breeder	5	Yes	22,95	Activity	0,2	114,591,559	Right	0,049	412,91	0,64	1,00	0,0001	0,077	65,4	412,91
10	M	No	Non-sporting	Breeder	5	Yes	24,48	Activity	0,34	1,948,056,503	Right	0,06	179,96	0,78	0,33	0,0001	0,077	65,4	412,91
10	M	No	Non-sporting	Breeder	5	Yes	27,37	Addressing	0,04	2,291,831,181	Right	0,063	83,024	0,82	0,05	0,0001	0,077	65,4	412,91
10	M	No	Non-sporting	Breeder	5	Yes	35,54	Activity	0,54	3,093,972,094	Right	0,037	289,32	0,48	0,64	0,0001	0,077	65,4	412,91
10	M	No	Non-sporting	Breeder	5	Yes	37,9	Activity	0,19	1,088,619,811	Right	0,028	238,53	0,36	0,50	0,0001	0,077	65,4	412,91
10	M	No	Non-sporting	Breeder	5	Yes	40,9	Activity	0,1	5,729,577,951	Right	0,052	208,85	0,67	0,41	0,0001	0,077	65,4	412,91
11	F	No	Herding	Rescue	7	Yes	17,9	Toy	0,43	2,463,718,519	Left	0,022	205,26	0,02	0,57	0	0,93	65,4	311,12
12	M	No	Hound	Rescue	4	Yes	21,3	Food	0,78	4,469,070,802	Left	0,028	261,6	0,46	0,99	0	0,061	65,4	263,14
12	M	No	Hound	Rescue	4	Yes	22,36	Food	0,14	8,021,409,132	Left	0,024	249,8	0,39	0,93	0	0,061	65,4	263,14
12	M	No	Hound	Rescue	4	Yes	25,26	Activity	0,15	8,594,366,927	Left	0,015	237,16	0,25	0,87	0	0,061	65,4	263,14
12	M	No	Hound	Rescue	4	Yes	27,34	Activity	0,1	5,729,577,951	Left	0,011	174,4	0,18	0,55	0	0,061	65,4	263,14
12	M	No	Hound	Rescue	4	Yes	35,8	Addressing	0,2	114,591,559	Right	0,021	191,5	0,34	0,64	0	0,061	65,4	263,14
13	F	No	Hound	Breeder	8,67	No
14	F	No	Herding	Rehome	1,5	Yes	10,7	Activity	0,12	6,875,493,542	Left	0,147	318,39	0,61	0,43	0	0,24	65,4	655,48
15	F	No	Mutt	Rehome	4,5	No
16	M	No	Non-sporting	Breeder	9	Yes	5,64	Food	0,37	2,119,943,842	Right	0,11	125,63	0,78	0,12	0,001	0,14	65,4	577,24
17	F	No	Toy	Rescue	12,5	No
18	F	No	Mutt	Rescue	14	No
19	F	No	Mutt	Rescue	9	No
20	M	No	Mutt	Rescue	3,5	No
21	M	No	Herding	Rehome	3	Yes	0,9	Activity	0,28	16,04	Right	0,018	229,07	0,14	0,46	0,0003	0,126	65,4	420,13
21	M	No	Herding	Rehome	3	Yes	2,7	Addressing	0,28	16,04	Right	0,014	218,73	0,11	0,43	0,0003	0,126	65,4	420,13
21	M	No	Herding	Rehome	3	Yes	18,18	Toy	0,34	19,48	Right	0,02	343,23	0,16	0,78	0,0003	0,126	65,4	420,13
21	M	No	Herding	Rehome	3	Yes	19,3	Addressing	0,5	28,65	Left	0,037	213,74	0,29	0,42	0,0003	0,126	65,4	420,13
22	F	No	Sporting	Shelter	7	No
23	F	No	Sporting	Breeder	8,5	No
24	M	Yes	Hound	Rescue	0,83	Yes	10,3	Addressing	0,14	8,02	Right	0,039	129,31	0,55	0,14	0,0012	0,0695	65,4	508,355
24	M	Yes	Hound	Rescue	0,83	Yes	22,4	Addressing	0,19	10,89	Right	0,049	427,47	0,70	0,82	0,0012	0,0695	65,4	508,355
24	M	Yes	Hound	Rescue	0,83	Yes	25	Activity	0,24	13,75	Right	0,024	401,16	0,33	0,76	0,0012	0,0695	65,4	508,355
25	F	Yes	Sporting	Breeder	8	No
26	M	Yes	Sporting	Breeder	2,5	No
27	M	Yes	Sporting	Breeder	1,5	Yes	0,4	Addressing	0,53	30,37	Left	0,08	455,51	0,48	0,66	0	0,166	65,4	655,46
27	M	Yes	Sporting	Breeder	1,5	Yes	1,19	Addressing	1,08	61,88	Right	0,105	477,06	0,63	0,70	0	0,166	65,4	655,46
27	M	Yes	Sporting	Breeder	1,5	Yes	2,9	Addressing	1,09	62,45	Left	0,085	655,46	0,51	1,00	0	0,166	65,4	655,46
27	M	Yes	Sporting	Breeder	1,5	Yes	4,82	Addressing	0,8	45,84	Right	0,056	198,27	0,34	0,23	0	0,166	65,4	655,46
27	M	Yes	Sporting	Breeder	1,5	Yes	7,12	Food	0,64	36,67	Right	0,117	505,43	0,70	0,75	0	0,166	65,4	655,46
27	M	Yes	Sporting	Breeder	1,5	Yes	9,18	Activity	1,05	60,16	Left	0,063	311,13	0,38	0,42	0	0,166	65,4	655,46
28	M	No	Terrier	Breeder	1	Yes	3,5	Addressing	0,19	10,89	Right	0,056	227,54	0,65	0,09	0	0,086	65,4	1780,45
28	M	No	Terrier	Breeder	1	Yes	4,93	Addressing	0,15	8,59	Right	0,083	551,17	0,97	0,28	0	0,086	65,4	1780,45
28	M	No	Terrier	Breeder	1	Yes	7,76	Activity	0,7	40,11	Left	0,038	339,28	0,44	0,16	0	0,086	65,4	1780,45
28	M	No	Terrier	Breeder	1	Yes	9,58	Activity	0,17	9,74	Left	0,063	316,56	0,73	0,15	0	0,086	65,4	1780,45
28	M	No	Terrier	Breeder	1	Yes	12,35	Addressing	0,24	13,75	Right	0,048	463,48	0,56	0,23	0	0,086	65,4	1780,45
28	M	No	Terrier	Breeder	1	Yes	15,01	Addressing	0,22	12,61	Left	0,058	460,81	0,67	0,23	0	0,086	65,4	1780,45
29	M	Yes	Non-sporting	Breeder	1,58	No
30	F	No	Mutt	Rescue	4,5	Yes	12,3	Activity	0,12	6,88	Right	0,035	541,7	0,20	0,84	0,0008	0,172	65,4	629,48
30	F	No	Mutt	Rescue	4,5	Yes	13,42	Activity	0,17	9,74	Right	0,066	398,85	0,38	0,59	0,0008	0,172	65,4	629,48
30	F	No	Mutt	Rescue	4,5	Yes	16,37	Activity	0,36	20,63	Right	0,043	520,24	0,25	0,81	0,0008	0,172	65,4	629,48
30	F	No	Mutt	Rescue	4,5	Yes	38,46	Addressing	0,11	6,30	Right	0,037	218,73	0,21	0,27	0,0008	0,172	65,4	629,48
31	F	No	Herding	Shelter	6,5	No
32	M	No	Herding	Shelter	6,5	Yes	14,32	Activity	0,29	16,62	Right	0,1	248,37	0,53	0,16	0	0,188	65,4	1216,08
33	F	Yes	Working	Breeder	0,67	Yes	4,06	Activity	0,33	18,91	Right	0,012	181,2	0,24	0,29	0	0,05	65,4	468,86
33	F	Yes	Working	Breeder	0,67	Yes	6,7	Food	0,37	21,20	Right	0,029	349,2	0,58	0,70	0	0,05	65,4	468,86
33	F	Yes	Working	Breeder	0,67	Yes	9,49	Food	0,14	8,02	Right	0,039	311,13	0,78	0,61	0	0,05	65,4	468,86
33	F	Yes	Working	Breeder	0,67	Yes	10,7	Toy	0,28	16,04	Right	0,048	318,39	0,96	0,63	0	0,05	65,4	468,86
33	F	Yes	Working	Breeder	0,67	Yes	19,07	Addressing	0,23	13,18	Right	0,05	468,86	1,00	1,00	0	0,05	65,4	468,86
33	F	Yes	Working	Breeder	0,67	Yes	22,9	Activity	0,14	8,02	Right	0,031	359,46	0,62	0,73	0	0,05	65,4	468,86
33	F	Yes	Working	Breeder	0,67	Yes	28,1	Food	0,57	32,66	Right	0,034	312,93	0,68	0,61	0	0,05	65,4	468,86
33	F	Yes	Working	Breeder	0,67	Yes	30,62	Toy	0,14	8,02	Right	0,046	221,47	0,92	0,39	0	0,05	65,4	468,86
34	M	No	Non-sporting	Breeder	6	Yes	5,8	Addressing	0,5	28,65	Right	0,061	265,45	0,39	0,21	0	0,156	65,4	1005,03
34	M	No	Non-sporting	Breeder	6	Yes	8,4	Addressing	0,36	20,63	Right	0,11	383,04	0,71	0,34	0	0,156	65,4	1005,03
34	M	No	Non-sporting	Breeder	6	Yes	11	Addressing	1,28	73,34	Left	0,03	538,58	0,19	0,50	0	0,156	65,4	1005,03
34	M	No	Non-sporting	Breeder	6	Yes	13	Addressing	0,8	45,84	Right	0,13	374,29	0,83	0,33	0	0,156	65,4	1005,03
34	M	No	Non-sporting	Breeder	6	Yes	14	Addressing	0,43	24,64	Right	0,095	291,97	0,61	0,24	0	0,156	65,4	1005,03
34	M	No	Non-sporting	Breeder	6	Yes	16,6	Addressing	0,34	19,48	Right	0,054	195,59	0,35	0,14	0	0,156	65,4	1005,03
34	M	No	Non-sporting	Breeder	6	Yes	18	Addressing	1,3	74,48	Left	0,08	252,7	0,51	0,20	0	0,156	65,4	1005,03
34	M	No	Non-sporting	Breeder	6	Yes	19,9	Addressing	0,16	9,17	Left	0,038	452,89	0,24	0,41	0	0,156	65,4	1005,03
34	M	No	Non-sporting	Breeder	6	Yes	21,3	Addressing	1,35	77,35	Right	0,084	369,99	0,54	0,32	0	0,156	65,4	1005,03
34	M	No	Non-sporting	Breeder	6	Yes	23,8	Addressing	1,09	62,45	Left	0,046	167,69	0,29	0,11	0	0,156	65,4	1005,03
34	M	No	Non-sporting	Breeder	6	Yes	26,46	Addressing	0,98	56,15	Right	0,06	213,73	0,38	0,16	0	0,156	65,4	1005,03
34	M	No	Non-sporting	Breeder	6	Yes	32,68	Addressing	0,35	20,05	Right	0,156	278,78	1,00	0,23	0	0,156	65,4	1005,03
35	F	No	Mutt	Rescue	4	No		Food
36	M	No	Non-sporting	Breeder	11	Yes	8	Activity	0,13	7,45	Left	0,033	266,19	0,53	0,35	0	0,062	65,4	644,19
37	F	No	Non-sporting	Breeder	1	No
38	F	No	Working	Shelter	3,58	No
39	F	No	Sporting	Shelter	6	Yes	8,7	Activity	0,44	25,21	Right	0,023	285,3	0,66	0,46	0	0,035	65,4	541,7
39	F	No	Sporting	Shelter	6	Yes	10,9	Food	0,2	11,46	Right	0,035	541,7	1,00	1,00	0	0,035	65,4	541,7
39	F	No	Sporting	Shelter	6	Yes	12	Food	0,47	26,93	Right	0,022	389,74	0,63	0,68	0	0,035	65,4	541,7
40	M	No	Mutt	Rescue	1,5	Yes	5,37	Addressing	0,43	24,64	Right	0,026	625,85	0,45	0,60	0,0002	0,057	65,4	999,24
40	M	No	Mutt	Rescue	1,5	Yes	6,5	Addressing	0,93	53,29	Left	0,025	640,48	0,44	0,62	0,0002	0,057	65,4	999,24
40	M	No	Mutt	Rescue	1,5	Yes	8,19	Toy	1	57,30	Right	0,011	405,8	0,19	0,36	0,0002	0,057	65,4	999,24
40	M	No	Mutt	Rescue	1,5	Yes	8,98	Addressing	1,07	61,31	Left	0,019	895,9	0,33	0,89	0,0002	0,057	65,4	999,24
40	M	No	Mutt	Rescue	1,5	Yes	10,7	Activity	1,06	60,73	Right	0,016	376,48	0,28	0,33	0,0002	0,057	65,4	999,24
41	M	No	Toy	Rescue	12,5	Yes	4,68	Food	0,22	12,61	Right	0,044	252,7	1,02	0,56	0,0008	0,043	75,13	391,99
41	M	No	Toy	Rescue	12,5	Yes	10,3	Food	0,44	25,21	Right	0,031	239,91	0,72	0,52	0,0008	0,043	75,13	391,99
41	M	No	Toy	Rescue	12,5	Yes	15,7	Food	0,09	5,16	Right	0,028	110	0,64	0,11	0,0008	0,043	75,13	391,99
41	M	No	Toy	Rescue	12,5	Yes	17,7	Activity	0,11	6,30	Right	0,025	112,57	0,57	0,12	0,0008	0,043	75,13	391,99
41	M	No	Toy	Rescue	12,5	Yes	22,9	Addressing	0,12	6,88	Left	0,027	335,39	0,62	0,82	0,0008	0,043	75,13	391,99
41	M	No	Toy	Rescue	12,5	Yes	30,9	Activity	0,14	8,02	Right	0,027	113,88	0,62	0,12	0,0008	0,043	75,13	391,99
42	M	No	Sporting	Breeder	4	Yes	4,8	Addressing	0,33	18,91	Left	0,027	176,27	0,56	0,31	0,0002	0,048	75,13	405,82
43	M	No	Mutt	Shelter	2,5	No
44	F	No	Mutt	Shelter	3	No
45	F	No	Mutt	Rescue	5	No
46	M	No	Herding	Shelter	1	No
47	M	No	Hound	Rehome	8	No
48	M	No	Sporting	Breeder	7	No
49	F	No	Working	Rescue	1,3	No
50	F	No	Non-sporting	Breeder	3	No
51	M	No	Sporting	Rescue	2,75	Yes	10,12	Activity	0,43	24,64	Left	0,022	447,69	0,52	0,79	0	0,042	65,4	547,99
51	M	No	Sporting	Rescue	2,75	Yes	12,78	Food	0,15	8,59	Left	0,013	353,29	0,31	0,60	0	0,042	65,4	547,99
51	M	No	Sporting	Rescue	2,75	Yes	18,9	Activity	0,48	27,50	Left	0,039	547,99	0,93	1,00	0	0,042	65,4	547,99
51	M	No	Sporting	Rescue	2,75	Yes	23,3	Activity	0,63	36,10	Left	0,02	136,29	0,48	0,15	0	0,042	65,4	547,99
51	M	No	Sporting	Rescue	2,75	Yes	28,9	Addressing	0,29	16,62	Left	0,019	183,37	0,45	0,24	0	0,042	65,4	547,99
52	M	No	Working	Rescue	7	No
53	F	No	Hound	Rescue	3	No
54	M	No	Mutt	Rescue	6,83	Yes	21,04	Activity	0,25	14,32	Right	0,064	442,55	0,39	1,00	0,0001	0,165	65,4	442,55
55	F	No	Sporting	Breeder	3	No
56	M	No	Mutt	Rescue	8	No
57	M	No	Mutt	Rescue	8,5	No
58	M	Yes	Sporting	Breeder	3	No
59	F	No	Non-sporting	Rehome	7,5	No
60	F	No	Mutt	Shelter	4	No
61	M	No	Working	Self-bred	6	No
62	M	No	Working	Breeder	6	Yes	1,59	Addressing	0,19	10,89	Left	0,047	505,43	0,16	1,00	0	0,291	65,4	505,43
62	M	No	Working	Breeder	6	Yes	3,97	Food	0,07	4,01	Left	0,045	167,49	0,15	0,23	0	0,291	65,4	505,43
62	M	No	Working	Breeder	6	Yes	5,52	Toy	0,04	2,29	Left	0,04	217,47	0,14	0,35	0	0,291	65,4	505,43
62	M	No	Working	Breeder	6	Yes	9,1	Activity	0,29	16,62	Right	0,037	396,55	0,13	0,75	0	0,291	65,4	505,43
62	M	No	Working	Breeder	6	Yes	25,4	Toy	0,19	10,89	Left	0,29	367,86	1,00	0,69	0	0,291	65,4	505,43
63	M	No	Toy	Shelter	2	No
64	M	No	Terrier	Shelter	8,5	No
65	M	No	Terrier	Shelter	8,5	Yes	10,8	Food	0,19	10,89	Left	0,031	674,66	0,45	0,88	0	0,069	65,4	761,67
65	M	No	Terrier	Shelter	8,5	Yes	12,66	Activity	0,11	6,30	Left	0,048	254,16	0,70	0,27	0	0,069	65,4	761,67
66	F	No	Sporting	Breeder	3	No
67	F	No	Mutt	Rescue	5,9	Yes	18,75	Activity	0,47	26,93	Right	0,12	201,74	0,69	0,58	0	0,174	65,4	298,79
68	M	No	Non-sporting	Rehome	7	Yes	12,5	Activity	0,07	4,01	Left	0,085	235,79	0,49	0,52	0,0004	0,173	65,4	391,99
68	M	No	Non-sporting	Rehome	7	Yes	19,9	Activity	0,2	11,46	Left	0,049	227,76	0,28	0,50	0,0004	0,173	65,4	391,99
68	M	No	Non-sporting	Rehome	7	Yes	22,9	Food	0,11	6,30	Left	0,023	121,35	0,13	0,17	0,0004	0,173	65,4	391,99
69	M	No	Terrier	Rehome	3	Yes	8,8	Addressing	0,5	28,65	Right	0,13	123,08	1,00	0,22	0,0003	0,13	65,4	333,46
69	M	No	Terrier	Rehome	3	Yes	10,9	Activity	0,52	29,79	Right	0,023	130,06	0,18	0,24	0,0003	0,13	65,4	333,46
69	M	No	Terrier	Rehome	3	Yes	12,13	Activity	1,3	74,48	Left	0,058	204,08	0,44	0,52	0,0003	0,13	65,4	333,46
69	M	No	Terrier	Rehome	3	Yes	13,8	Food	1,29	73,91	Right	0,023	117,89	0,18	0,20	0,0003	0,13	65,4	333,46
69	M	No	Terrier	Rehome	3	Yes	17	Addressing	0,27	15,47	Left	0,071	205,67	0,55	0,52	0,0003	0,13	65,4	333,46
69	M	No	Terrier	Rehome	3	Yes	17,4	Food	1,22	69,90	Right	0,056	206,45	0,43	0,53	0,0003	0,13	65,4	333,46
70	F	No	Toy	Rescue	4	No
71	F	No	Mutt	Shelter	2,75	No
72	M	No	Mutt	Shelter	9,5	Yes	4,14	Activity	0,94	53,86	Left	0,055	212,5	0,15	0,32	0	0,364	65,4	529,33
72	M	No	Mutt	Shelter	9,5	Yes	5,9	Activity	0,36	20,63	Left	0,079	312,93	0,22	0,53	0	0,364	65,4	529,33
72	M	No	Mutt	Shelter	9,5	Yes	12,8	Activity	0,44	25,21	Left	0,11	237,16	0,30	0,37	0	0,364	65,4	529,33
72	M	No	Mutt	Shelter	9,5	Yes	15	Activity	0,61	34,95	Left	0,045	242,7	0,12	0,38	0	0,364	65,4	529,33
72	M	No	Mutt	Shelter	9,5	Yes	17,1	Activity	0,54	30,94	Left	0,074	252,71	0,20	0,40	0	0,364	65,4	529,33
73	F	No	Working	Rescue	5	Yes	5,12	Addressing	0,26	14,90	Right	0,058	305,78	0,36	0,67	0	0,162	65,4	422,56
73	F	No	Working	Rescue	5	Yes	6,65	Addressing	0,37	21,20	Right	0,023	208,85	0,14	0,40	0	0,162	65,4	422,56
73	F	No	Working	Rescue	5	Yes	9	Activity	0,66	37,82	Right	0,019	237,15	0,12	0,48	0	0,162	65,4	422,56
73	F	No	Working	Rescue	5	Yes	10	Activity	0,15	8,59	Right	0,02	280,4	0,12	0,60	0	0,162	65,4	422,56
73	F	No	Working	Rescue	5	Yes	15,12	Addressing	1,35	77,35	Left	0,029	260,12	0,18	0,55	0	0,162	65,4	422,56
73	F	No	Working	Rescue	5	Yes	16,8	Addressing	1,57	89,95	Right	0,039	286,96	0,24	0,62	0	0,162	65,4	422,56
73	F	No	Working	Rescue	5	Yes	24,3	Toy	0,51	29,22	Right	0,1	277,18	0,62	0,59	0	0,162	65,4	422,56
74	M	No	Mutt	Rescue	2	No
75	M	No	Herding	Rescue	5	No
76	F	No	Toy	Rehome	3	Yes	7,39	Activity	0,22	12,61	Left	0,098	502,51	0,70	0,63	0	0,14	65,4	757,28
77	F	No	Toy	Breeder	11	No
78	F	No	Working	Breeder	12	No
79	F	No	Herding	Rescue	1,5	Yes	4,3	Food	0,12	6,88	Right	0,029	532,39	0,17	0,99	0,007	0,138	65,4	535,48
79	F	No	Herding	Rescue	1,5	Yes	32,9	Activity	0,1	5,73	Right	0,032	192,63	0,19	0,27	0,007	0,138	65,4	535,48
79	F	No	Herding	Rescue	1,5	Yes	45	Food	0,09	5,16	Right	0,036	458,15	0,22	0,84	0,007	0,138	65,4	535,48
79	F	No	Herding	Rescue	1,5	Yes	49,5	Addressing	0,17	9,74	Right	0,015	49,76	0,06	-0,03	0,007	0,138	65,4	535,48
80	F	No	Mutt	Rescue	10	No
81	F	No	Terrier	Rescue	8	No
82	F	No	Hound	Shelter	9,5	No
83	M	No	Herding	Rehome	7,9	Yes	5,2	Addressing	0,16	9,17	Right	0,31	496,74	1,00	0,83	0	0,31	96,87	580,58
83	M	No	Herding	Rehome	7,9	Yes	8,3	Addressing	0,06	3,44	Left	0,22	353,28	0,71	0,53	0	0,31	96,87	580,58
83	M	No	Herding	Rehome	7,9	Yes	10,14	Addressing	0,13	7,45	Left	0,26	511,3	0,84	0,86	0	0,31	96,87	580,58
83	M	No	Herding	Rehome	7,9	Yes	22,79	Addressing	0,08	4,58	Right	0,18	394,26	0,58	0,61	0	0,31	96,87	580,58
83	M	No	Herding	Rehome	7,9	Yes	26,67	Addressing	0,08	4,58	Right	0,27	460,81	0,87	0,75	0	0,31	96,87	580,58
83	M	No	Herding	Rehome	7,9	Yes	37,33	Activity	0,26	14,90	Right	0,15	343,23	0,48	0,51	0	0,31	96,87	580,58
84	M	No	Herding	Rehome	7,9	Yes	9,2	Activity	0,08	4,58	Right	0,167	482,6	0,57	0,72	0	0,295	180,77	601,06
84	M	No	Herding	Rehome	7,9	Yes	10,55	Activity	0,13	7,45	Right	0,14	329,62	0,47	0,35	0	0,295	180,77	601,06
85	F	Yes	Sporting	Rehome	1,67	No
86	F	No	Mutt	Rescue	8,5	No
87	M	No	Toy	Rescue	12	No
88	F	No	Mutt	Rescue	3	No
89	M	Yes	Sporting	Breeder	5,63	Yes	4,87	Addressing	0,16	9,17	Left	0,073	260,11	0,31	0,46	0	0,234	65,4	485,39
90	M	Yes	Sporting	Self-bred	4,5	No
91	F	Yes	Sporting	Breeder	2,5	No
92	F	No	Sporting	Breeder	5,6	Yes	8,81	Addressing	0,18	10,31	Right	0,057	374,29	0,89	0,59	0,0004	0,064	65,4	587,33
93	M	Yes	Sporting	Breeder	6,5	No
94	M	Yes	Sporting	Breeder	4	No
95	F	Yes	Sporting	Breeder	3	No
96	F	No	Herding	Rescue	3,75	Yes	8,69	Addressing	0,13	7,45	Right	0,027	249,81	0,20	0,33	0,0012	0,133	65,4	622,25
97	F	No	Mutt	Shelter	5	No
98	M	No	Sporting	Rehome	1,9	No
99	F	No	Herding	Rehome	1,5	No
101	M	No	Working	Breeder	4	No
105	M	No	Herding	Rehome	4	No
106	F	No	Herding	Rehome	7	No
107	F	No	Sporting	Rehome	2	No
