# Supplementary material for: What Does That Head Tilt Mean? Brain Lateralization and Sex Differences in the Processing of Familiar Human Speech by Domestic Dogs
Source: Animals (Basel). 2025 Oct 31;15(21):3179. doi: 10.3390/ani15213179 (PMC12609352; doi:10.3390/ani15213179)
Supplement: Supplementary file 1 [file animals-15-03179-s001.zip › Table S2_Dog Categorical Data.csv]

Subject	Sex	Origin	Breed Group	Time in Home	Total Tilt (Count)	Performed Tilt	Performed Tilt 4	Tilt 4 Left	Tilt 4 Right	Age	Age Group
1	FS	Breeder	Sporting	8	0	0	0	0	0	9	S
2	MN	Rescue	Mutt	5	0	0	0	0	0	6	A
3	MN	Rehome	Working	0.75	0	0	0	0	0	1.5	Y
4	FS	Rescue	Mutt	5.5	4	1	1	0	1	5.67	A
5	MN	Rescue	Working	0.33	2	1	1	0	1	3.4	A
6	MN	Rescue	Herding	1	1	1	1	0	1	2.5	A
7	MI	Breeder	Herding	0.25	0	0	0	0	0	0.5	Y
8	FS	Rescue	Terrier	5.5	0	0	0	0	0	7	S
9	FS	Rescue	Terrier	3	0	0	0	0	0	4	A
10	MN	Breeder	Non-sporting	5	6	1	1	0	1	5	A
11	FS	Rescue	Herding	5	1	1	1	1	0	7	S
12	MN	Rescue	Hound	2	2	1	1	1	0	4	A
13	FS	Breeder	Hound	8.5	0	0	0	0	0	8.67	S
14	FS	Rehome	Herding	1.25	1	1	1	1	0	1.4	Y
15	FS	Rehome	Mutt	4.25	0	0	0	0	0	4.5	A
16	MN	Breeder	Non-sporting	9	1	1	1	1	0	9	S
17	FS	Rescue	Toy	7	0	0	0	0	0	12.5	S
18	FS	Rescue	Mutt	12	0	0	0	0	0	14	S
19	FS	Rescue	Mutt	8.5	0	0	0	0	0	9	S
20	MN	Rescue	Mutt	0.5	0	0	0	0	0	3.5	A
21	MN	Rehome	Herding	3	3	1	1	0	1	3	A
22	FS	Shelter	Sporting	7	0	0	0	0	0	7	S
23	FS	Breeder	Sporting	8	0	0	0	0	0	8.5	S
24	MI	Rescue	Hound	0.5	3	1	1	0	1	0.83	Y
25	FI	Breeder	Sporting	8	0	0	0	0	0	8	S
26	MI	Breeder	Sporting	2.5	0	0	0	0	0	2.5	A
27	MI	Breeder	Sporting	1.1	6	1	1	0	0	1.5	Y
28	MN	Breeder	Terrier	0.92	3	1	1	1	0	1	Y
29	MI	Breeder	Non-sporting	1.42	0	0	0	0	0	1.58	Y
30	FS	Rescue	Mutt	4.25	3	1	1	0	1	4.5	A
31	FS	Shelter	Herding	6.5	0	0	0	0	0	6.5	A
32	MN	Shelter	Herding	6.5	1	1	1	0	1	6.5	A
33	FI	Breeder	Working	0.5	11	1	1	0	1	0.67	Y
34	MN	Breeder	Non-sporting	6	13	1	1	0	1	6	A
35	FS	Rescue	Mutt	2	0	0	0	0	0	4	A
36	MN	Breeder	Non-sporting	10.5	1	1	1	1	0	11	S
37	FS	Breeder	Non-sporting	1	0	0	0	0	0	1.09	Y
38	FS	Shelter	Working	2.58	0	0	0	0	0	3.58	A
39	FS	Shelter	Sporting	4.5	2	1	1	0	1	6	A
40	MN	Rescue	Mutt	0.42	5	1	1	0	1	1.5	Y
41	MN	Rescue	Toy	6	9	1	1	0	1	12.5	S
42	MN	Breeder	Sporting	4	1	1	1	1	0	4	A
43	MN	Shelter	Mutt	2.5	0	0	0	0	0	2.5	A
44	FS	Shelter	Mutt	0.5	0	0	0	0	0	3	A
45	FS	Rescue	Mutt	5	0	0	0	0	0	5	A
46	MN	Shelter	Herding	0.17	0	0	0	0	0	1	Y
47	MN	Rehome	Hound	6	0	0	0	0	0	8	S
48	MN	Breeder	Sporting	7	0	0	0	0	0	7	S
49	FS	Rescue	Working	1	0	0	0	0	0	1.3	Y
50	FS	Breeder	Non-sporting	3	0	0	0	0	0	3	A
51	MN	Rescue	Sporting	1.25	5	1	1	1	0	2.75	A
52	MN	Rescue	Working	5	1	1	0	0	0	7	S
53	FS	Rescue	Hound	1.5	0	0	0	0	0	3	A
54	MN	Rescue	Mutt	6.58	1	1	1	0	1	6.83	A
55	FS	Breeder	Sporting	3	0	0	0	0	0	3	A
56	MN	Rescue	Mutt	6.5	0	0	0	0	0	8	S
57	MN	Rescue	Mutt	7	0	0	0	0	0	7.5	S
58	MI	Breeder	Sporting	3	0	0	0	0	0	3	A
59	FS	Rehome	Non-sporting	0.58	0	0	0	0	0	7.5	S
60	FS	Shelter	Mutt	3.5	0	0	0	0	0	4	A
61	MN	Self-bred	Working	6	0	0	0	0	0	6	A
62	FS	Breeder	Working	0.92	4	1	1	1	0	1.09	Y
63	MN	Shelter	Toy	2	1	1	0	0	0	2	Y
64	MN	Shelter	Terrier	8	0	0	0	0	0	8.5	S
65	MN	Shelter	Terrier	7	2	1	1	1	0	8.5	S
66	FS	Breeder	Sporting	3	0	0	0	0	0	3	A
67	FS	Rescue	Mutt	5.33	1	1	1	0	1	5.9	A
68	MN	Rehome	Non-sporting	6.5	1	1	1	1	0	7	S
69	MN	Rehome	Terrier	2.5	2	1	1	0	1	3	A
70	FS	Rescue	Toy	2.5	0	0	0	0	0	4	A
71	FS	Shelter	Mutt	2	0	0	0	0	0	2.75	A
72	MN	Shelter	Mutt	9	6	1	1	1	0	9.5	S
73	FS	Rescue	Working	5	12	1	1	0	1	5	A
75	MN	Rescue	Herding	3	0	0	0	0	0	5	A
76	FS	Rehome	Toy	1.25	1	1	1	1	0	3	A
77	FS	Breeder	Toy	10	0	0	0	0	0	10	S
78	FS	Breeder	Working	4	0	0	0	0	0	12	S
79	FS	Rescue	Herding	1.42	3	1	1	0	1	1.5	Y
80	FS	Rescue	Mutt	8	0	0	0	0	0	10	S
81	FS	Rescue	Terrier	8	0	0	0	0	0	8	S
82	FS	Shelter	Hound	9	0	0	0	0	0	9.5	S
83	MN	Rehome	Herding	7.3	3	1	1	0	1	7.9	S
84	MN	Rehome	Herding	7.3	1	1	1	0	1	7.9	S
85	FI	Rehome	Sporting	1.6	0	0	0	0	0	1.67	Y
86	FS	Rescue	Mutt	6.5	0	0	0	0	0	8.5	S
87	MN	Rescue	Toy	11	0	0	0	0	0	12	S
88	FS	Rescue	Mutt	2	0	0	0	0	0	3	A
89	MI	Breeder	Sporting	5.5	1	1	1	1	0	0.63	Y
90	MI	Self-bred	Sporting	4.5	0	0	0	0	0	4.5	A
91	FI	Breeder	Sporting	2	0	0	0	0	0	2.5	A
92	FS	Breeder	Sporting	5.5	1	1	1	0	1	5.6	A
93	MI	Breeder	Sporting	6	0	0	0	0	0	6.5	A
94	MI	Breeder	Sporting	3.5	0	0	0	0	0	4	A
95	FI	Breeder	Sporting	2.75	3	1	0	0	0	3	A
96	FS	Rescue	Herding	2.25	1	1	1	1	0	3.75	A
97	FS	Shelter	Mutt	4	0	0	0	0	0	5	A
98	MN	Rehome	Sporting	1	0	0	0	0	0	1.9	Y
99	FS	Rehome	Herding	1.33	0	0	0	0	0	1.5	Y
101	MN	Breeder	Working	4	0	0	0	0	0	4	A
103	MN	Shelter	Sporting	8	2	1	1	0	1	12	S
105	MN	Rehome	Herding	1	0	0	0	0	0	4	A
106	FS	Rehome	Herding	5	0	0	0	0	0	7	S
107	FS	Rehome	Sporting	0.5	0	0	0	0	0	2	Y
